# Supplementary material for: NAD+ Anabolism Disturbance Causes Glomerular Mesangial Cell Injury in Diabetic Nephropathy
Source: Int J Mol Sci. 2022 Mar 22;23(7):3458. doi: 10.3390/ijms23073458 (PMC8998683; doi:10.3390/ijms23073458)
Supplement: Supplementary file 1 [file ijms-23-03458-s001.zip]

Archive with 1 entries (1 files):
- ijms-1627314-supplementary.pdf
